# Supplementary material for: Non-preventable cases of breast, prostate, lung, and colorectal cancer in 2050 in an elimination scenario of modifiable risk factors
Source: Sci Rep. 2024 Apr 13;14:8577. doi: 10.1038/s41598-024-59314-x (PMC11016117; doi:10.1038/s41598-024-59314-x)
Supplement: Supplementary file 1 — Supplementary Information 1. [file 41598_2024_59314_MOESM1_ESM.xlsx]

## Sheet: 1) Risk factor prevalence
Non-preventable cases of breast, prostate, lung, and colorectal cancer in 2050 in an elimination scenario of modifiable risk factors
Prevalence of modifiable risk factors in Denmark							*= for definition see the original manuscript Methods section.
Alcohol consumption*							BMI*							Smoking*
Year	Category	Age (low)	Age (high)	Males (%)	Females (%)		Year	Category	Age (low)	Age (high)	Males (%)	Females (%)		Year	Category	Age (low)	Age (high)	Males (%)	Females (%)
2010	Non/occational drinker	0	15	1	1		2010	Healthy weight	0	15	1	1		2010	Never/occational	0	15	1	1
2010	Non/occational drinker	16	25	0.080027	0.0902283		2010	Healthy weight	16	25	0.75	0.797		2010	Never/occational	16	25	0.71977	0.757564
2010	Non/occational drinker	26	35	0.0518328	0.134909		2010	Healthy weight	26	35	0.538	0.673		2010	Never/occational	26	35	0.633808	0.637856
2010	Non/occational drinker	36	45	0.0654026	0.135836		2010	Healthy weight	36	45	0.422	0.601		2010	Never/occational	36	45	0.551595	0.541899
2010	Non/occational drinker	46	55	0.0781792	0.124849		2010	Healthy weight	46	55	0.377	0.558		2010	Never/occational	46	55	0.443689	0.445364
2010	Non/occational drinker	56	65	0.0759524	0.139249		2010	Healthy weight	56	65	0.346	0.52		2010	Never/occational	56	65	0.323317	0.4325
2010	Non/occational drinker	66	75	0.0866641	0.190308		2010	Healthy weight	66	75	0.333	0.512		2010	Never/occational	66	75	0.29736	0.489001
2010	Non/occational drinker	76	85	0.147918	0.337386		2010	Healthy weight	76	86+	0.441	0.59		2010	Never/occational	76	85	0.245815	0.451184
2010	Non/occational drinker	86	87+	0.224113	0.430638		2013	Healthy weight	0	15	1	1		2010	Never/occational	86	87+	0.266001	0.57286
2013	Non/occational drinker	0	15	1	1		2013	Healthy weight	16	25	0.754	0.799		2010	Former smoker	0	15	0	0
2013	Non/occational drinker	16	25	0.083569	0.104052		2013	Healthy weight	26	35	0.552	0.68		2010	Former smoker	16	25	0.0868209	0.0870849
2013	Non/occational drinker	26	35	0.0649872	0.144685		2013	Healthy weight	36	45	0.43	0.589		2010	Former smoker	26	35	0.172147	0.205825
2013	Non/occational drinker	36	45	0.0695984	0.136148		2013	Healthy weight	46	55	0.36	0.529		2010	Former smoker	36	45	0.224969	0.260873
2013	Non/occational drinker	46	55	0.0883435	0.12687		2013	Healthy weight	56	65	0.345	0.509		2010	Former smoker	46	55	0.294283	0.309541
2013	Non/occational drinker	56	65	0.0823281	0.137874		2013	Healthy weight	66	75	0.341	0.502		2010	Former smoker	56	65	0.405291	0.337047
2013	Non/occational drinker	66	75	0.0832601	0.174504		2013	Healthy weight	76	86+	0.423	0.557		2010	Former smoker	66	75	0.488846	0.327421
2013	Non/occational drinker	76	85	0.134417	0.30282		2017	Healthy weight	0	15	1	1		2010	Former smoker	76	85	0.578436	0.401813
2013	Non/occational drinker	86	87+	0.216044	0.395405		2017	Healthy weight	16	25	0.723	0.76		2010	Former smoker	86	87+	0.593353	0.334783
2017	Non/occational drinker	0	15	1	1		2017	Healthy weight	26	35	0.517	0.626		2010	Current smoker	0	15	0	0
2017	Non/occational drinker	16	25	0.101127	0.121055		2017	Healthy weight	36	45	0.396	0.549		2010	Current smoker	16	25	0.193409	0.155351
2017	Non/occational drinker	26	35	0.0935103	0.170721		2017	Healthy weight	46	55	0.332	0.485		2010	Current smoker	26	35	0.194044	0.156319
2017	Non/occational drinker	36	45	0.0909986	0.158961		2017	Healthy weight	56	65	0.305	0.478		2010	Current smoker	36	45	0.223436	0.197228
2017	Non/occational drinker	46	55	0.0910086	0.144531		2017	Healthy weight	66	75	0.314	0.485		2010	Current smoker	46	55	0.262027	0.245095
2017	Non/occational drinker	56	65	0.096085	0.144979		2017	Healthy weight	76	86+	0.407	0.536		2010	Current smoker	56	65	0.271392	0.230453
2017	Non/occational drinker	66	75	0.092646	0.158101		2021	Healthy weight	0	15	1	1		2010	Current smoker	66	75	0.213794	0.183578
2017	Non/occational drinker	76	85	0.112368	0.262601		2021	Healthy weight	16	25	0.732	0.761		2010	Current smoker	76	85	0.175749	0.147003
2017	Non/occational drinker	86	87+	0.175737	0.402006		2021	Healthy weight	26	35	0.488	0.602		2010	Current smoker	86	87+	0.140646	0.0923567
2021	Non/occational drinker	0	15	1	1		2021	Healthy weight	36	45	0.384	0.519		2013	Never/occational	0	15	1	1
2021	Non/occational drinker	16	25	0.13108	0.135047		2021	Healthy weight	46	55	0.31	0.466		2013	Never/occational	16	25	0.62728	0.649467
2021	Non/occational drinker	26	35	0.106731	0.196509		2021	Healthy weight	56	65	0.296	0.456		2013	Never/occational	26	35	0.585455	0.620244
2021	Non/occational drinker	36	45	0.116374	0.18936		2021	Healthy weight	66	75	0.318	0.475		2013	Never/occational	36	45	0.523924	0.535956
2021	Non/occational drinker	46	55	0.113213	0.172804		2021	Healthy weight	76	86+	0.384	0.529		2013	Never/occational	46	55	0.39028	0.404414
2021	Non/occational drinker	56	65	0.110976	0.167799		2010	Overweight	0	16	0	0		2013	Never/occational	56	65	0.235725	0.340781
2021	Non/occational drinker	66	75	0.107996	0.176909		2010	Overweight	16	25	0.192	0.146		2013	Never/occational	66	75	0.198772	0.42012
2021	Non/occational drinker	76	85	0.118831	0.232899		2010	Overweight	26	35	0.349	0.211		2013	Never/occational	76	85	0.185319	0.431826
2021	Non/occational drinker	86	87+	0.161212	0.368305		2010	Overweight	36	45	0.434	0.251		2013	Never/occational	86	87+	0.17345	0.499449
2010	Light drinker	0	15	0	0		2010	Overweight	46	55	0.459	0.285		2013	Secondhand smoker	0	15	0	0
2010	Light drinker	16	25	0.32771	0.438742		2010	Overweight	56	65	0.47	0.319		2013	Secondhand smoker	16	25	0.138	0.137
2010	Light drinker	26	35	0.494919	0.660127		2010	Overweight	66	75	0.491	0.336		2013	Secondhand smoker	25	35	0.083	0.057
2010	Light drinker	36	45	0.558808	0.702961		2010	Overweight	76	86+	0.442	0.299		2013	Secondhand smoker	35	45	0.068	0.058
2010	Light drinker	46	55	0.421125	0.592082		2013	Overweight	0	16	0	0		2013	Secondhand smoker	45	55	0.095	0.085
2010	Light drinker	56	65	0.348701	0.519354		2013	Overweight	16	25	0.193	0.14		2013	Secondhand smoker	55	65	0.11	0.085
2010	Light drinker	66	75	0.339217	0.468501		2013	Overweight	26	35	0.343	0.199		2013	Secondhand smoker	65	75	0.108	0.07
2010	Light drinker	76	85	0.336711	0.395179		2013	Overweight	36	45	0.423	0.253		2013	Secondhand smoker	75	86+	0.084	0.046
2010	Light drinker	86	87+	0.306626	0.34884		2013	Overweight	46	55	0.466	0.302		2013	Former smoker	0	15	0	0
2013	Light drinker	0	15	0	0		2013	Overweight	56	65	0.465	0.321		2013	Former smoker	16	25	0.0835719	0.0867607
2013	Light drinker	16	25	0.410815	0.480663		2013	Overweight	66	75	0.471	0.338		2013	Former smoker	26	35	0.164743	0.204243
2013	Light drinker	26	35	0.52537	0.663473		2013	Overweight	76	86+	0.44	0.323		2013	Former smoker	36	45	0.232303	0.262471
2013	Light drinker	36	45	0.583796	0.734801		2017	Overweight	0	16	0	0		2013	Former smoker	46	55	0.301423	0.311582
2013	Light drinker	46	55	0.483516	0.649466		2017	Overweight	16	25	0.211	0.159		2013	Former smoker	56	65	0.426197	0.376681
2013	Light drinker	56	65	0.402088	0.55928		2017	Overweight	26	35	0.35	0.224		2013	Former smoker	66	75	0.50397	0.361182
2013	Light drinker	66	75	0.372884	0.516492		2017	Overweight	36	45	0.423	0.27		2013	Former smoker	76	85	0.584657	0.404541
2013	Light drinker	76	85	0.375393	0.43726		2017	Overweight	46	55	0.464	0.3		2013	Former smoker	86	87+	0.653177	0.374351
2013	Light drinker	86	87+	0.359333	0.387639		2017	Overweight	56	65	0.476	0.327		2013	Current smoker	0	15	0	0
2017	Light drinker	0	15	0	0		2017	Overweight	66	75	0.466	0.336		2013	Current smoker	16	25	0.151148	0.126772
2017	Light drinker	16	25	0.452897	0.527676		2017	Overweight	76	86+	0.443	0.328		2013	Current smoker	26	35	0.166802	0.118513
2017	Light drinker	26	35	0.567568	0.675462		2021	Overweight	0	16	0	0		2013	Current smoker	36	45	0.175773	0.143573
2017	Light drinker	36	45	0.607691	0.732833		2021	Overweight	16	25	0.194	0.154		2013	Current smoker	46	55	0.213297	0.199004
2017	Light drinker	46	55	0.52803	0.680721		2021	Overweight	26	35	0.353	0.224		2013	Current smoker	56	65	0.228078	0.197538
2017	Light drinker	56	65	0.432447	0.603261		2021	Overweight	36	45	0.421	0.278		2013	Current smoker	66	75	0.189258	0.148698
2017	Light drinker	66	75	0.388791	0.554081		2021	Overweight	46	55	0.462	0.308		2013	Current smoker	76	85	0.146024	0.117633
2017	Light drinker	76	85	0.408304	0.489434		2021	Overweight	56	65	0.472	0.323		2013	Current smoker	86	87+	0.0893733	0.0802004
2017	Light drinker	86	87+	0.380227	0.406574		2021	Overweight	66	75	0.459	0.331		2017	Never/occational	0	15	1	1
2021	Light drinker	0	15	0	0		2021	Overweight	76	86+	0.451	0.321		2017	Never/occational	16	25	0.638932	0.663208
2021	Light drinker	16	25	0.520917	0.613794		2010	Obesity	0	16	0	0		2017	Never/occational	26	35	0.585734	0.629504
2021	Light drinker	26	35	0.645327	0.697792		2010	Obesity	16	25	0.058	0.057		2017	Never/occational	36	45	0.531567	0.558346
2021	Light drinker	36	45	0.603161	0.708535		2010	Obesity	26	35	0.113	0.116		2017	Never/occational	46	55	0.437213	0.446335
2021	Light drinker	46	55	0.542621	0.665682		2010	Obesity	36	45	0.144	0.148		2017	Never/occational	56	65	0.306613	0.34895
2021	Light drinker	56	65	0.459601	0.608517		2010	Obesity	46	55	0.164	0.157		2017	Never/occational	66	75	0.244861	0.427799
2021	Light drinker	66	75	0.397691	0.53843		2010	Obesity	56	65	0.184	0.161		2017	Never/occational	76	85	0.256531	0.473551
2021	Light drinker	76	85	0.384763	0.486034		2010	Obesity	66	75	0.176	0.152		2017	Never/occational	86	87+	0.204658	0.510544
2021	Light drinker	86	87+	0.384136	0.431118		2010	Obesity	76	86+	0.117	0.111		2017	Secondhand smoker	0	15	0	0
2010	Medium drinker	0	15	0	0		2013	Obesity	0	16	0	0		2017	Secondhand smoker	16	25	0.104	0.105
2010	Medium drinker	16	25	0.46052	0.435746		2013	Obesity	16	25	0.053	0.061		2017	Secondhand smoker	26	35	0.066	0.053
2010	Medium drinker	26	35	0.396505	0.197688		2013	Obesity	26	35	0.105	0.121		2017	Secondhand smoker	36	45	0.062	0.047
2010	Medium drinker	36	45	0.333101	0.154638		2013	Obesity	36	45	0.147	0.158		2017	Secondhand smoker	46	55	0.063	0.061
2010	Medium drinker	46	55	0.422779	0.269358		2013	Obesity	46	55	0.174	0.169		2017	Secondhand smoker	56	65	0.09	0.067
2010	Medium drinker	56	65	0.481298	0.322555		2013	Obesity	56	65	0.19	0.17		2017	Secondhand smoker	66	75	0.078	0.05
2010	Medium drinker	66	75	0.489677	0.324459		2013	Obesity	66	75	0.188	0.16		2017	Secondhand smoker	76	85	0.061	0.036
2010	Medium drinker	76	85	0.46488	0.256131		2013	Obesity	76	86+	0.137	0.12		2017	Secondhand smoker	86	87+	0	0
2010	Medium drinker	86	87+	0.435413	0.212018		2017	Obesity	0	16	0	0		2017	Former smoker	0	15	0	0
2013	Medium drinker	0	15	0	0		2017	Obesity	16	25	0.066	0.081		2017	Former smoker	16	25	0.0890568	0.0920763
2013	Medium drinker	16	25	0.419914	0.386219		2017	Obesity	26	35	0.133	0.15		2017	Former smoker	25	35	0.168008	0.184247
2013	Medium drinker	26	35	0.368868	0.18307		2017	Obesity	36	45	0.181	0.181		2017	Former smoker	35	45	0.224991	0.245281
2013	Medium drinker	36	45	0.311863	0.124702		2017	Obesity	46	55	0.204	0.215		2017	Former smoker	45	55	0.293272	0.305364
2013	Medium drinker	46	55	0.374882	0.213129		2017	Obesity	56	65	0.219	0.195		2017	Former smoker	55	65	0.387334	0.384536
2013	Medium drinker	56	65	0.436918	0.285732		2017	Obesity	66	75	0.22	0.179		2017	Former smoker	65	75	0.509996	0.389153
2013	Medium drinker	66	75	0.469096	0.294459		2017	Obesity	76	86+	0.15	0.136		2017	Former smoker	75	85	0.561514	0.386407
2013	Medium drinker	76	85	0.445883	0.251232		2021	Obesity	0	16	0	0		2017	Former smoker	85	86+	0.645468	0.389624
2013	Medium drinker	86	87+	0.395186	0.206945		2021	Obesity	16	25	0.074	0.085		2017	Current smoker	0	15	0	0
2017	Medium drinker	0	15	0	0		2021	Obesity	26	35	0.159	0.174		2017	Current smoker	16	25	0.168011	0.139716
2017	Medium drinker	16	25	0.380666	0.327431		2021	Obesity	36	45	0.195	0.203		2017	Current smoker	26	35	0.180258	0.133249
2017	Medium drinker	26	35	0.306124	0.149487		2021	Obesity	46	55	0.228	0.226		2017	Current smoker	36	45	0.181442	0.149374
2017	Medium drinker	36	45	0.268707	0.104117		2021	Obesity	56	65	0.232	0.221		2017	Current smoker	46	55	0.206515	0.187301
2017	Medium drinker	46	55	0.334854	0.167841		2021	Obesity	66	75	0.223	0.194		2017	Current smoker	56	65	0.216054	0.199513
2017	Medium drinker	56	65	0.411109	0.239995		2021	Obesity	76	86+	0.165	0.15		2017	Current smoker	66	75	0.167143	0.133048
2017	Medium drinker	66	75	0.453493	0.276759									2017	Current smoker	76	85	0.120955	0.104041
2017	Medium drinker	76	85	0.434272	0.24139									2017	Current smoker	86	87+	0.0888741	0.0638316
2017	Medium drinker	86	87+	0.412401	0.186785									2021	Never/occational	0	15	1	1
2021	Medium drinker	0	15	0	0									2021	Never/occational	16	25	0.785216	0.797929
2021	Medium drinker	16	25	0.294521	0.232869									2021	Never/occational	26	35	0.626685	0.680631
2021	Medium drinker	26	35	0.226676	0.101571									2021	Never/occational	36	45	0.597449	0.624837
2021	Medium drinker	36	45	0.254424	0.0991193									2021	Never/occational	46	55	0.532585	0.551425
2021	Medium drinker	46	55	0.308503	0.155979									2021	Never/occational	56	65	0.455872	0.452934
2021	Medium drinker	56	65	0.378078	0.214234									2021	Never/occational	66	75	0.338697	0.435957
2021	Medium drinker	66	75	0.429446	0.270491									2021	Never/occational	76	85	0.330452	0.541618
2021	Medium drinker	76	85	0.44782	0.271058									2021	Never/occational	86	87+	0.314909	0.562506
2021	Medium drinker	86	87+	0.428411	0.195397									2021	Former smoker	0	15	0	0
2010	Heavy drinker	0	15	0	0									2021	Former smoker	16	25	0.125843	0.110761
2010	Heavy drinker	16	25	0.131744	0.0352838									2021	Former smoker	26	35	0.221158	0.207494
2010	Heavy drinker	26	35	0.0567433	0.00727633									2021	Former smoker	36	45	0.248446	0.253579
2010	Heavy drinker	36	45	0.0426884	0.00656502									2021	Former smoker	46	55	0.295452	0.302241
2010	Heavy drinker	46	55	0.0779169	0.0137105									2021	Former smoker	56	65	0.362725	0.373283
2010	Heavy drinker	56	65	0.0940492	0.0188417									2021	Former smoker	66	75	0.503022	0.433569
2010	Heavy drinker	66	75	0.0844417	0.016732									2021	Former smoker	76	85	0.558265	0.367286
2010	Heavy drinker	76	85	0.050492	0.0113045									2021	Former smoker	86	87+	0.598219	0.386509
2010	Heavy drinker	86	87+	0.0338478	0.00850389									2021	Current smoker	0	15	0	0
2013	Heavy drinker	0	15	0	0									2021	Current smoker	16	25	0.0889416	0.0913093
2013	Heavy drinker	16	25	0.0857022	0.0290649									2021	Current smoker	26	35	0.152157	0.111875
2013	Heavy drinker	26	35	0.0407746	0.00877233									2021	Current smoker	36	45	0.154105	0.121584
2013	Heavy drinker	36	45	0.0347421	0.00434878									2021	Current smoker	46	55	0.171962	0.146334
2013	Heavy drinker	46	55	0.0532583	0.0105361									2021	Current smoker	56	65	0.181404	0.173783
2013	Heavy drinker	56	65	0.0786664	0.017114									2021	Current smoker	66	75	0.158281	0.130473
2013	Heavy drinker	66	75	0.0747599	0.0145457									2021	Current smoker	76	85	0.111283	0.0910961
2013	Heavy drinker	76	85	0.0443073	0.00868812									2021	Current smoker	86	87+	0.086872	0.0509855
2013	Heavy drinker	86	87+	0.0294369	0.0100123
2017	Heavy drinker	0	15	0	0
2017	Heavy drinker	16	25	0.0653097	0.0238368
2017	Heavy drinker	26	35	0.0327977	0.00433004
2017	Heavy drinker	36	45	0.0326031	0.004089
2017	Heavy drinker	46	55	0.0461073	0.00690686
2017	Heavy drinker	56	65	0.0603594	0.0117654
2017	Heavy drinker	66	75	0.0650699	0.0110588
2017	Heavy drinker	76	85	0.0450562	0.00657562
2017	Heavy drinker	86	87+	0.0316346	0.00463557
2021	Heavy drinker	0	15	0	0
2021	Heavy drinker	16	25	0.0534821	0.0182906
2021	Heavy drinker	26	35	0.0212657	0.00412699
2021	Heavy drinker	36	45	0.0260417	0.00298586
2021	Heavy drinker	46	55	0.0356619	0.00553534
2021	Heavy drinker	56	65	0.0513438	0.00945001
2021	Heavy drinker	66	75	0.0648669	0.0141697
2021	Heavy drinker	76	85	0.0485863	0.0100091
2021	Heavy drinker	86	87+	0.0262407	0.00518032

## Sheet: 2) Interventions
Non-preventable cases of breast, prostate, lung, and colorectal cancer in 2050 in an elimination scenario of modifiable risk factors
									*= for definition see the original manuscript Methods section.
Prevalence of modifiable risk factors in two scenarios of reduction
Alcohol consumption*									BMI*									Smoking*
				50% reduction		100% reduction							50% reduction		100% reduction							50% reduction		100% reduction
Years	Category	Age (low)	Age (high)	Males (%)	Females (%)	Males (%)	Females (%)		Years	Category	Age (low)	Age (high)	Males (%)	Females (%)	Males (%)	Females (%)		Years	Category	Age (low)	Age (high)	Males (%)	Females (%)	Males (%)	Females (%)
2022-2050	Non/occational drinker	0	15	1	1	1	1		2022-2050	Healthy weight	0	15	1	1	1	1		2022-2050	Never/occational	0	15	1	1	1	1
2022-2050	Non/occational drinker	16	25	0.56554	0.567523	1	1		2022-2050	Healthy weight	16	25	0.798	0.7195	1	1		2022-2050	Never/occational	16	25	0.778945	0.799176	1	1
2022-2050	Non/occational drinker	26	35	0.553365	0.598255	1	1		2022-2050	Healthy weight	26	35	0.732	0.65	1	1		2022-2050	Never/occational	26	35	0.736271	0.777817	1	1
2022-2050	Non/occational drinker	36	45	0.558187	0.59468	1	1		2022-2050	Healthy weight	36	45	0.686	0.6005	1	1		2022-2050	Never/occational	36	45	0.741388	0.772381	1	1
2022-2050	Non/occational drinker	46	55	0.556607	0.586402	1	1		2022-2050	Healthy weight	46	55	0.652	0.566	1	1		2022-2050	Never/occational	46	55	0.726529	0.745919	1	1
2022-2050	Non/occational drinker	56	65	0.555488	0.583899	1	1		2022-2050	Healthy weight	56	65	0.644	0.5485	1	1		2022-2050	Never/occational	56	65	0.69805	0.703925	1	1
2022-2050	Non/occational drinker	66	75	0.553998	0.588455	1	1		2022-2050	Healthy weight	66	75	0.655	0.546	1	1		2022-2050	Never/occational	66	75	0.647498	0.703657	1	1
2022-2050	Non/occational drinker	76	85	0.559416	0.61645	1	1		2022-2050	Healthy weight	76	86+	0.683	0.561	1	1		2022-2050	Never/occational	76	85	0.651561	0.758485	1	1
2022-2050	Non/occational drinker	86	87+	0.580606	0.684152	1	1		2022-2050	Overweight	0	15	0	0	0	0		2022-2050	Never/occational	86	87+	0.649735	0.777348	1	1
2022-2050	Light drinker	0	15	0	0	0	0		2022-2050	Overweight	16	25	0.097	0.077	0	0		2022-2050	Secondhand smoker	0	15	0	0	0	0
2022-2050	Light drinker	16	25	0.260459	0.306897	0	0		2022-2050	Overweight	26	35	0.1765	0.112	0	0		2022-2050	Secondhand smoker	16	25	0.052	0.0525	0	0
2022-2050	Light drinker	26	35	0.322664	0.348896	0	0		2022-2050	Overweight	36	45	0.2105	0.139	0	0		2022-2050	Secondhand smoker	26	35	0.033	0.0265	0	0
2022-2050	Light drinker	36	45	0.30158	0.354267	0	0		2022-2050	Overweight	46	55	0.231	0.154	0	0		2022-2050	Secondhand smoker	36	45	0.031	0.0235	0	0
2022-2050	Light drinker	46	55	0.271311	0.332841	0	0		2022-2050	Overweight	56	65	0.236	0.1615	0	0		2022-2050	Secondhand smoker	46	55	0.0315	0.0305	0	0
2022-2050	Light drinker	56	65	0.229801	0.304258	0	0		2022-2050	Overweight	66	75	0.2295	0.1655	0	0		2022-2050	Secondhand smoker	56	65	0.045	0.0335	0	0
2022-2050	Light drinker	66	75	0.198846	0.269215	0	0		2022-2050	Overweight	76	86+	0.2255	0.1605	0	0		2022-2050	Secondhand smoker	66	75	0.039	0.025	0	0
2022-2050	Light drinker	76	85	0.192382	0.243017	0	0		2022-2050	Obesity	0	15	0	0	0	0		2022-2050	Secondhand smoker	76	86+	0.0305	0.018	0	0
2022-2050	Light drinker	86	87+	0.192068	0.215559	0	0		2022-2050	Obesity	16	25	0.037	0.0425	0	0		2022-2050	Former smoker	0	15	0	0	0	0
2022-2050	Medium drinker	0	15	0	0	0	0		2022-2050	Obesity	26	35	0.0795	0.087	0	0		2022-2050	Former smoker	16	25	0.0629214	0.0553807	0	0
2022-2050	Medium drinker	16	25	0.14726	0.116434	0	0		2022-2050	Obesity	36	45	0.0975	0.1015	0	0		2022-2050	Former smoker	26	35	0.110579	0.103747	0	0
2022-2050	Medium drinker	26	35	0.113338	0.0507856	0	0		2022-2050	Obesity	46	55	0.114	0.113	0	0		2022-2050	Former smoker	36	45	0.124223	0.12679	0	0
2022-2050	Medium drinker	36	45	0.127212	0.0495597	0	0		2022-2050	Obesity	56	65	0.116	0.1105	0	0		2022-2050	Former smoker	46	55	0.147726	0.15112	0	0
2022-2050	Medium drinker	46	55	0.154252	0.0779894	0	0		2022-2050	Obesity	66	75	0.1115	0.097	0	0		2022-2050	Former smoker	56	65	0.181362	0.186641	0	0
2022-2050	Medium drinker	56	65	0.189039	0.107117	0	0		2022-2050	Obesity	76	86+	0.0825	0.075	0	0		2022-2050	Former smoker	66	75	0.251511	0.216785	0	0
2022-2050	Medium drinker	66	75	0.214723	0.135246	0	0											2022-2050	Former smoker	76	85	0.279133	0.183643	0	0
2022-2050	Medium drinker	76	85	0.22391	0.135529	0	0											2022-2050	Former smoker	86	87+	0.299109	0.193254	0	0
2022-2050	Medium drinker	86	87+	0.214206	0.0976983	0	0											2022-2050	Current smoker	0	15	0	0	0	0
2022-2050	Heavy drinker	0	15	0	0	0	0											2022-2050	Current smoker	16	25	0.0444708	0.0456547	0	0
2022-2050	Heavy drinker	16	25	0.026741	0.00914532	0	0											2022-2050	Current smoker	26	35	0.0760783	0.0559377	0	0
2022-2050	Heavy drinker	26	35	0.0106329	0.0020635	0	0											2022-2050	Current smoker	36	45	0.0770525	0.0607919	0	0
2022-2050	Heavy drinker	36	45	0.0130208	0.00149293	0	0											2022-2050	Current smoker	46	55	0.0859811	0.0731671	0	0
2022-2050	Heavy drinker	46	55	0.0178309	0.00276767	0	0											2022-2050	Current smoker	56	65	0.0907018	0.0868917	0	0
2022-2050	Heavy drinker	56	65	0.0256719	0.004725	0	0											2022-2050	Current smoker	66	75	0.0791406	0.0652367	0	0
2022-2050	Heavy drinker	66	75	0.0324335	0.00708483	0	0											2022-2050	Current smoker	76	85	0.0556414	0.045548	0	0
2022-2050	Heavy drinker	76	85	0.0242932	0.00500455	0	0											2022-2050	Current smoker	86	87+	0.043436	0.0254927	0	0
2022-2050	Heavy drinker	86	87+	0.0131203	0.00259016	0	0

## Sheet: 3) Latency time 
Non-preventable cases of breast, prostate, lung, and colorectal cancer in 2050 in an elimination scenario of modifiable risk factors
Overview of risk factors and cancers, related to latency time and lag years.
Diseases	Risk factors	Latency time	Lag years	Decline in lag years
Breast cancer(1)(2)	Alcohol	1	4	linear
Breast cancer (4)	BMI	1	9	linear
Colorectal cancer(1)(2)	Alcohol	1	4	linear
Colorectal cancer (4)(5)	BMI	1	9	linear
Colorectal cancer (1)(3)	Smoking	5	15	exponential
Lung cancer (1)(3)	Smoking	5	15	exponential
Sources
(1) Soerjomataram, I. et al. Impact of a smoking and alcohol intervention programme on lung and breast cancer incidence in Denmark: An example of dynamic modelling with Prevent. Eur J Cancer 46, 2617–2624 (2010).
(2) Andersson, T. M.-L. et al. Avoidable cancers in the Nordic countries—The impact of alcohol consumption. Eur J Cancer 103, 299–307 (2018).
(3) Andersson, T. M. L. et al. Tackling the tobacco epidemic in the Nordic countries and lower cancer incidence by 1/5 in a 30-year period—The effect of envisaged scenarios changing smoking prevalence. Eur J Cancer 103, 288–298 (2018)
(4) Andersson, T. M. L. et al. Avoidable cancer cases in the Nordic countries – The impact of overweight and obesity. Eur J Cancer 79, 106–118 (2017).
(5) De Vries, E. et al. Lifestyle changes and reduction of colon cancer incidence in Europe: A scenario study of physical activity promotion and weight reduction. Eur J Cancer 46, 2605–2616 (2010).

## Sheet: 4) NORDCAN comparison
Non-preventable cases of breast, prostate, lung, and colorectal cancer in 2050 in an elimination scenario of modifiable risk factors
Comparison of future cancer prediction between the Prevent model and NORDCAN
